# Supplementary material for: Increased Environment-Related Metabolism and Genetic Expression in the In Vitro Matured Mouse Oocytes by Transcriptome Analysis
Source: Front Cell Dev Biol. 2021 Feb 11;9:642010. doi: 10.3389/fcell.2021.642010 (PMC7928285; doi:10.3389/fcell.2021.642010)
Supplement: Supplementary file 1 [file Table_1.XLSX]

## Sheet: Sheet1
Gene Name	Forward Primer	Reverse Primer
Atp5e	CAGGCTGGACTCAGCTACATC	GTTCGCTTTGAACTCGGTCTT
Ndufa7	TCCGCTACTCGCGTTATCCA	GATTGAGGGAGGCACAACTTC
Atp5o	TCTCGACAGGTTCGGAGCTT	AGAGTACAGGGCGGTTGCATA
Cox6a1	TCAACGTGTTCCTCAAGTCGC	AGGGTATGGTTACCGTCTCCC
Ndufa6	TCGGTGAAGCCCATTTTCAGT	CTCGGACTTTATCCCGTCCTT
Ndufa11	GGTGAAGCGGTTCTTTGAATCT	GAGCCGATTATGCCGCAAATG
Cox6b1	ACTACCTGGACTTCCACCG	ACCCATGACACGGGACAGA
Ndufv1	TTTCTCGGCGGGTTGGTTC	GGTTGGTAAAGATCCGGTCTTC
Ndufa12	ACCGATGGGTCATCTACACCA	TCGTCAGTCATGCAGTGAAGC
Ndufa5	ATGGCGGGCTTGCTGAAAA	GCTGCATGTTTAGGAAAGTGCTT
Ndufb11	CCTCCAGGGCTGTAATCGC	GGTTCTTCGCGTAGACGTTTTC
Ndufa2	TTGCGTGAGATTCGCGTTCA	ATTCGCGGATCAGAATGGGC
Ndufa3	ATGGCCGGGAGAATCTCTG	AGGGGCTAATCATGGGCATAAT
Cox7c	ATGTTGGGCCAGAGTATCCG	ACCCAGATCCAAAGTACACGG
Atp5h	GCTGGGCGTAAACTTGCTCTA	CAGACAGACTAGCCAACCTGG
Cox7b	TTGCCCTTAGCCAAAAACGC	TCATGGAAACTAGGTGCCCTC
Atp5j	TATTGGCCCAGAGTATCAGCA	GGGGTTTGTCGATGACTTCAAAT
Ndufv3	GAGAGGGGCAAGCTCCTAAC	ACGCTACCAAAGTCTTTCTTGAC
Upp1	ACAGGAACTGAAGCAAAGGAC	GTTGAAATGGTAGAGCACGTCTT
Umps	GTCACCGAGCTGTATGACGTG	GGTAACGCTGTATAAGGAACTCC
Pold1	TCGCAGTTTGAGGCGAACC	CTGAGCCCACATAGTGGTCA
Polr2l	GGGAAGATCGTCGGCAACAAA	TAGGGGTGCATAGTTCAGCAG
Polr3h	CATACCCCCGTGGCAGTTT	CGTAGCGGAAATGGACTTTGG
Tyms	GGAAGGGTGTTTTGGAGGAGT	GCTGTCCAGAAAATCTCGGGA
Prim1	ATGGAGCCATTTGATCCTGCG	CACTCCGCCATAGTTGAGCC
Polr2b	GACGACGATGAGATCACTCCG	GGTGCATCTTCCACAATTCTTTG
Plor3a	GACAGCCATTGAGCATAACAAAG	CTGGGATGCGCTTAAACAAGT
Pcx	CTGAAGTTCCAAACAGTTCGAGG	CGCACGAAACACTCGGATG
Ldhb	CATTGCGTCCGTTGCAGATG	GGAGGAACAAGCTCCCGTG
Ldhc	TTCACGGTGTAAGATTACTGTGG	TCGTATCAGCGTCAACAAGGG
Aldh2	GACGCCGTCAGCAGGAAAA	CGCCAATCGGTACAACAGC
Aldh7a1	TGCTGATCCATCATCCCCAGT	TGTTAGCAGGACAATAGGTCGT
Mrpl12	GCCACCGAAGGAGTGAAGC	GGAGCGTAAGGCTGGCAAT
Mrps6	CGAGGAGCCATAGTGAGGAAC	GGAGCATAAAAATCCACCAGGA
Rps13	TCCCTCCCAGATAGGTGTAATCC	TCCTTTCTGTTCCTCTCAAGGT
Rpl35	GAGCTGTTGAAACAACTGGACG	CGAACGACTCGTATCTTGGAGAG
Rpl7a	CCAAGAACTTCGGCATTGGAC	GCTTGTAGAGGATAGCTCTTTG
Rps17	CCAAGACCGTGAAGAAGGCTG	GCTGGGGATAATGGCGATCT
Rpl2211	CCTGGAGGTTTCATTTGGACC	ACGTAGCCAATCACGGAGATTA
Rps29	GTCTGATCCGCAAATACGGG	AGCCTATGTCCTTCGCGTACT
Rpl5	GGCGGCGAGAGGGTAAAAC	GCACAGACGATCATATCCCCTTC
Rps24	AACCGTCTGCTTCAGAGGAAA	CAGTCTGTGTTTAGGCTCATTCT
Utp4	AGTCCAGGTGCATAGTGTGG	TGTCCCAGTAGCAGAGTCCC
Gnl3	AAAGCGAGTAAACGTATGACCTG	CGATGATGTTCTCGGACCTTTTT
Pop1	GCCCAGTAACGTGACTCTGTC	GGCTTCCCCTTTCCAAAATGAT
Fcf1	TGACCGTGACCTCAAACGAAG	GGGGCTCCATAATCATCTGGC
Mdn1	CCCAGTAAACGGCAGTATCAG	ATCACGGCCAAAGACTCAAAT
Fbl	CAAAATTGAGTACAGAGCCTGGA	CGGGCCGACAATATCAGAGA
Imp3	TTTGCTCCTCAAGCTACGCAT	GGGATCAGTGACCACGTCTG
Gnl2	TCGCCAGAACTTTGGCAAAAT	TTTCCCACTGGTTCCTCCTGA
Nop56	GAATGTGTGCTTAACCTTGGCA	GAGGTCCTCGTGAACAACACC
Psmb7	GTGTCGGTGTTTCAGCCAC	GTGCCAGTTTTCCGAGCTTTC
Psmc1	CCCAACTAGAGTGGGGAAAAAG	AAGGTTCCTACAGACATGGGG
Psmb5	CCACAGCAGGTGCTTATATTGC	GCTCATAGATTCGACACTGCC
Sem1	CGACGAGTTCGAGGAGTTTCC	GCACGTAACTGGTTAGAGAAGTC
Psmc2	AGGTGCTGTGTAATCACCGAG	GGATGGGCTTGTCGTCCTT
Psmd13	TTTGGCACCGTTTGGAAGAG	TACCAGGGACAGAGGGTTTAC
Hspa5	ATTCCAAGTGCGTCCGATGAG	GCATCACGCCGTCGTATGT
Ddost	GCTGGACAACCTGAACGTG	TCCACCGACGGGGAAAAGA
Ssr4	ACCACAGATCACCCCTTCTTAC	CCACTAACGTCGGCATAAAGAG
Calr	TGGCTGCTCCCAATAATGTCT	GAGGGTAGTGACCAAAAGATGG
Hsph1	CCACCATTTTTCATTGGGACCA	GGGCTAGACGTAGGCTCACA
Hsp90aa1	GTCCTTGGTCTCACCTGTGATA	TGTTGCGGTACTACACATCTGC
Rfc2	CTGCCGTGGGTTGAAAAATACA	CAGAGGATGCTGGTTGTCTTG
Rpa2	GAGTCCGAGCCCAGCATATTG	CCTGTGAAATCTCGACATCTCCA
Ercc5	TTCCTCCAGCAACGTACACAG	GTTCCTCTCCTTAGACTGCCT
Gtf2h5	ATGGTCAACGTGCTGAAAAGG	AAGACGTGCGTGTCATCAATG
Gtf2h1	GAAGCAGGATGGAGCACTGTA	TCTGGACTGATTTTCTGGCATTT
Ercc2	ACCCGGAGCAGTTCTCCTAC	GGTCACCTCCAGCGGATAAG
Top3a	ATCTTCCCGGTCACCCTCTTA	CAGAGAACTTTTCGCACTCCTC
Topbp1	CAGGATTGTTGGTCCTCAAGTG	CCTGCAATAAGGTGAGTGACTG
Pold3	AAGATCGTGACTTACAAGTGGC	ACACCAAGTAGGTAACATGCAG
Uimc1	AGTCTTCCCAAGGTCTGTTTGT	TCTATTGAGGTCAAGGGGTTCA
Rad51c	CAGGCTATATCCGAAACGTGAC	CCGGCACATCTTGGTTTATTTGT
Ndufaf5	GAACTCCGGTGTTCATTACAGC	CAGTATCCACAGTCAGAGTGTTG
Cacnb3	AGGTTTGTGCTTGGCTCTTTC	GGTTCAGCCGACTCCTACAC
